# Supplementary material for: Insight into the Causal Relationship between Gut Microbiota and Back Pain: A Two Sample Bidirectional Mendelian Randomization Study
Source: Adv Genet (Hoboken). 2023 Nov 8;4(4):2300192. doi: 10.1002/ggn2.202300192 (PMC10716053; doi:10.1002/ggn2.202300192)
Supplement: Supplementary file 2 — Supplemental Table S2 [file GGN2-4-2300192-s003.xlsx]

## Sheet: Sheet1
Supplement Table 2. Genetic instruments selection: Gut microbiota as the instrumental variable.
Gut microbiota							Back pain					Instrumental variable
SNP	Outcome variable	Effect_Allele	Other_Allele	Beta	Se	P	Beta	Se	P			Outcome variable
rs111862082	BP_dorsalgia	T	C	-0.034105	0.00534771	1.8e-10	-0.0128993	0.0132105	0.33331
rs12310519	BP_dorsalgia	T	C	0.0356953	0.00640473	2.5e-08	0.0273386	0.0166542	0.0913029
rs12621172	BP_dorsalgia	C	A	0.0307038	0.00524496	4.8e-09	-0.00785338	0.0118782	0.494115
rs17742342	BP_dorsalgia	C	A	-0.0385018	0.00607928	2.4e-10	-0.0116461	0.0148602	0.366954
rs205262	BP_dorsalgia	G	A	0.0371031	0.00529362	2.4e-12	0.00492771	0.0129058	0.692222
rs2062078	BP_dorsalgia	T	G	-0.0447986	0.00597181	6.3e-14	-0.0231877	0.014166	0.0892975
rs2062511	BP_dorsalgia	A	G	-0.040395	0.00634223	1.9e-10	0.0273118	0.0165916	0.112649
rs2219837	BP_dorsalgia	T	C	-0.0388032	0.00482475	8.8e-16	0.00798394	0.0117381	0.480374
rs34048654	BP_dorsalgia	A	G	0.0336959	0.00599478	1.9e-08	0.036699	0.0147688	0.0187575
rs34762726	BP_dorsalgia	A	G	-0.0411971	0.0051399	1.1e-15	0.0030041	0.0128363	0.80086
rs35313041	BP_dorsalgia	C	T	-0.0292023	0.00472697	6.5e-10	0.00340334	0.0115514	0.789843
rs3794499	BP_dorsalgia	G	A	0.0291024	0.00526252	3.2e-08	-0.00333773	0.0118242	0.760481
rs429358	BP_dorsalgia	C	T	-0.0428971	0.0063968	2e-11	0.0155389	0.0164891	0.34016
rs71367544	BP_dorsalgia	T	C	0.0366983	0.00577576	2.1e-10	-0.00455294	0.0148702	0.729685
rs73090626	BP_dorsalgia	C	T	0.0503033	0.00809256	5.1e-10	-0.033978	0.0209126	0.113492
rs741313	BP_dorsalgia	C	T	-0.0309954	0.00535894	7.3e-09	-0.0012439	0.0130381	0.92861
rs9726223	BP_dorsalgia	T	C	0.0264959	0.00477629	2.9e-08	0.00406289	0.0116146	0.732139
rs9953231	BP_dorsalgia	A	G	0.0332994	0.0055976	2.7e-09	-0.00653691	0.0138783	0.652714
rs111862082	BP_dorsalgia	T	C	-0.034105	0.00534771	1.8e-10	0.0120445	0.0128347	0.367434
rs12310519	BP_dorsalgia	T	C	0.0356953	0.00640473	2.5e-08	-0.02873	0.0161485	0.053266
rs12621172	BP_dorsalgia	C	A	0.0307038	0.00524496	4.8e-09	0.0226179	0.0115359	0.0551619
rs17742342	BP_dorsalgia	C	A	-0.0385018	0.00607928	2.4e-10	0.0117483	0.0143823	0.400201
rs205262	BP_dorsalgia	G	A	0.0371031	0.00529362	2.4e-12	0.0316952	0.0125159	0.0139407
rs2062078	BP_dorsalgia	T	G	-0.0447986	0.00597181	6.3e-14	-0.00238181	0.013806	0.848791
rs2062511	BP_dorsalgia	A	G	-0.040395	0.00634223	1.9e-10	-0.0163922	0.016032	0.289192
rs2219837	BP_dorsalgia	T	C	-0.0388032	0.00482475	8.8e-16	0.00904848	0.0114008	0.449713
rs34048654	BP_dorsalgia	A	G	0.0336959	0.00599478	1.9e-08	0.00769228	0.0143486	0.634844
rs34762726	BP_dorsalgia	A	G	-0.0411971	0.0051399	1.1e-15	-0.00855967	0.0124433	0.46808
rs35313041	BP_dorsalgia	C	T	-0.0292023	0.00472697	6.5e-10	0.0119209	0.0112256	0.299585
rs3794499	BP_dorsalgia	G	A	0.0291024	0.00526252	3.2e-08	0.0194156	0.0114804	0.0884493
rs429358	BP_dorsalgia	C	T	-0.0428971	0.0063968	2e-11	0.013789	0.015986	0.358401
rs71367544	BP_dorsalgia	T	C	0.0366983	0.00577576	2.1e-10	0.0142817	0.0144613	0.306942
rs73090626	BP_dorsalgia	C	T	0.0503033	0.00809256	5.1e-10	0.00895629	0.0203309	0.721351
rs741313	BP_dorsalgia	C	T	-0.0309954	0.00535894	7.3e-09	-0.0122254	0.0126775	0.353214
rs9726223	BP_dorsalgia	T	C	0.0264959	0.00477629	2.9e-08	-0.00213607	0.0112912	0.852413
rs9953231	BP_dorsalgia	A	G	0.0332994	0.0055976	2.7e-09	-0.01301	0.0135201	0.364958
rs111862082	BP_dorsalgia	T	C	-0.034105	0.00534771	1.8e-10	-0.00369167	0.0120334	0.709788
rs12310519	BP_dorsalgia	T	C	0.0356953	0.00640473	2.5e-08	0.0126684	0.0151681	0.45168
rs12621172	BP_dorsalgia	C	A	0.0307038	0.00524496	4.8e-09	0.0118774	0.0108034	0.255289
rs17742342	BP_dorsalgia	C	A	-0.0385018	0.00607928	2.4e-10	0.00583714	0.0135177	0.718894
rs205262	BP_dorsalgia	G	A	0.0371031	0.00529362	2.4e-12	0.0195267	0.0117263	0.0728666
rs2062078	BP_dorsalgia	T	G	-0.0447986	0.00597181	6.3e-14	0.00901663	0.0128667	0.572685
rs2062511	BP_dorsalgia	A	G	-0.040395	0.00634223	1.9e-10	-0.0305771	0.0150982	0.0342241
rs2219837	BP_dorsalgia	T	C	-0.0388032	0.00482475	8.8e-16	-0.00745177	0.0106784	0.491584
rs34048654	BP_dorsalgia	A	G	0.0336959	0.00599478	1.9e-08	0.0107879	0.0134551	0.411177
rs34762726	BP_dorsalgia	A	G	-0.0411971	0.0051399	1.1e-15	-0.0094953	0.0116753	0.409998
rs35313041	BP_dorsalgia	C	T	-0.0292023	0.00472697	6.5e-10	0.00664578	0.0105046	0.580108
rs3794499	BP_dorsalgia	G	A	0.0291024	0.00526252	3.2e-08	-0.00845179	0.0107478	0.478619
rs429358	BP_dorsalgia	C	T	-0.0428971	0.0063968	2e-11	-0.00321433	0.0150177	0.847329
rs71367544	BP_dorsalgia	T	C	0.0366983	0.00577576	2.1e-10	0.00444852	0.013546	0.710367
rs73090626	BP_dorsalgia	C	T	0.0503033	0.00809256	5.1e-10	-0.0508909	0.0191236	0.00804146
rs741313	BP_dorsalgia	C	T	-0.0309954	0.00535894	7.3e-09	-0.000834307	0.0118664	0.927661
rs9726223	BP_dorsalgia	T	C	0.0264959	0.00477629	2.9e-08	0.0172791	0.0105715	0.102039
rs9953231	BP_dorsalgia	A	G	0.0332994	0.0055976	2.7e-09	0.00855927	0.012622	0.471363
rs111862082	BP_dorsalgia	T	C	-0.034105	0.00534771	1.8e-10	0.0090274	0.0139894	0.533447
rs12310519	BP_dorsalgia	T	C	0.0356953	0.00640473	2.5e-08	0.0279278	0.0175023	0.106159
rs12621172	BP_dorsalgia	C	A	0.0307038	0.00524496	4.8e-09	0.00019347	0.0126676	0.991762
rs17742342	BP_dorsalgia	C	A	-0.0385018	0.00607928	2.4e-10	-0.000864689	0.0156989	0.998535
rs205262	BP_dorsalgia	G	A	0.0371031	0.00529362	2.4e-12	0.00594812	0.0136723	0.700901
rs2062078	BP_dorsalgia	T	G	-0.0447986	0.00597181	6.3e-14	-0.0241125	0.0153034	0.132262
rs2062511	BP_dorsalgia	A	G	-0.040395	0.00634223	1.9e-10	0.00927728	0.0173742	0.651459
rs2219837	BP_dorsalgia	T	C	-0.0388032	0.00482475	8.8e-16	-0.0257756	0.0125092	0.0413151
rs34048654	BP_dorsalgia	A	G	0.0336959	0.00599478	1.9e-08	-0.0135066	0.0156612	0.381839
rs34762726	BP_dorsalgia	A	G	-0.0411971	0.0051399	1.1e-15	0.0269614	0.0135766	0.0541766
rs35313041	BP_dorsalgia	C	T	-0.0292023	0.00472697	6.5e-10	-0.0193615	0.0123015	0.111961
rs3794499	BP_dorsalgia	G	A	0.0291024	0.00526252	3.2e-08	-0.0010813	0.0126226	0.936421
rs429358	BP_dorsalgia	C	T	-0.0428971	0.0063968	2e-11	-0.0230728	0.0174895	0.187958
rs71367544	BP_dorsalgia	T	C	0.0366983	0.00577576	2.1e-10	-0.0171379	0.015815	0.302485
rs73090626	BP_dorsalgia	C	T	0.0503033	0.00809256	5.1e-10	0.00328196	0.0218123	0.774971
rs741313	BP_dorsalgia	C	T	-0.0309954	0.00535894	7.3e-09	0.0206651	0.0139605	0.144095
rs9726223	BP_dorsalgia	T	C	0.0264959	0.00477629	2.9e-08	-0.00684657	0.0123968	0.579388
rs9953231	BP_dorsalgia	A	G	0.0332994	0.0055976	2.7e-09	0.0135383	0.0147286	0.350626
rs111862082	BP_dorsalgia	T	C	-0.034105	0.00534771	1.8e-10	0.0222216	0.0286911	0.427774
rs12621172	BP_dorsalgia	C	A	0.0307038	0.00524496	4.8e-09	0.00209138	0.0257073	0.974015
rs17742342	BP_dorsalgia	C	A	-0.0385018	0.00607928	2.4e-10	0.0195434	0.0327683	0.427778
rs205262	BP_dorsalgia	G	A	0.0371031	0.00529362	2.4e-12	0.0315702	0.0283577	0.284053
rs2062078	BP_dorsalgia	T	G	-0.0447986	0.00597181	6.3e-14	-0.0859179	0.0305841	0.00583664
rs2219837	BP_dorsalgia	T	C	-0.0388032	0.00482475	8.8e-16	-0.00744168	0.0254314	0.771715
rs34048654	BP_dorsalgia	A	G	0.0336959	0.00599478	1.9e-08	-0.0534858	0.0323738	0.111907
rs34762726	BP_dorsalgia	A	G	-0.0411971	0.0051399	1.1e-15	-0.0231832	0.028299	0.431326
rs35313041	BP_dorsalgia	C	T	-0.0292023	0.00472697	6.5e-10	0.0542655	0.0251463	0.0317076
rs3794499	BP_dorsalgia	G	A	0.0291024	0.00526252	3.2e-08	0.0263432	0.0256615	0.30295
rs429358	BP_dorsalgia	C	T	-0.0428971	0.0063968	2e-11	-0.0328771	0.0356074	0.349604
rs71367544	BP_dorsalgia	T	C	0.0366983	0.00577576	2.1e-10	-0.00142765	0.0326059	0.995917
rs741313	BP_dorsalgia	C	T	-0.0309954	0.00535894	7.3e-09	-0.0388778	0.0280725	0.175727
rs9726223	BP_dorsalgia	T	C	0.0264959	0.00477629	2.9e-08	-0.0154968	0.0252438	0.553922
rs111862082	BP_dorsalgia	T	C	-0.034105	0.00534771	1.8e-10	0.00808254	0.0148325	0.500722
rs12310519	BP_dorsalgia	T	C	0.0356953	0.00640473	2.5e-08	-0.010211	0.0187086	0.602621
rs12621172	BP_dorsalgia	C	A	0.0307038	0.00524496	4.8e-09	-0.00159194	0.0133404	0.928918
rs17742342	BP_dorsalgia	C	A	-0.0385018	0.00607928	2.4e-10	0.00276571	0.0167362	0.856049
rs205262	BP_dorsalgia	G	A	0.0371031	0.00529362	2.4e-12	-0.00847279	0.0145532	0.604729
rs2062078	BP_dorsalgia	T	G	-0.0447986	0.00597181	6.3e-14	-0.00536365	0.0159398	0.83257
rs2062511	BP_dorsalgia	A	G	-0.040395	0.00634223	1.9e-10	-0.034607	0.0187314	0.0544587
rs2219837	BP_dorsalgia	T	C	-0.0388032	0.00482475	8.8e-16	-0.00258596	0.0131867	0.845178
rs34048654	BP_dorsalgia	A	G	0.0336959	0.00599478	1.9e-08	-0.0104376	0.0166501	0.558129
rs34762726	BP_dorsalgia	A	G	-0.0411971	0.0051399	1.1e-15	-0.025958	0.0144715	0.0824979
rs35313041	BP_dorsalgia	C	T	-0.0292023	0.00472697	6.5e-10	0.00215025	0.0130047	0.863986
rs3794499	BP_dorsalgia	G	A	0.0291024	0.00526252	3.2e-08	-0.00711145	0.0132709	0.594716
rs429358	BP_dorsalgia	C	T	-0.0428971	0.0063968	2e-11	0.00716254	0.0185336	0.718313
rs71367544	BP_dorsalgia	T	C	0.0366983	0.00577576	2.1e-10	0.00601218	0.0167051	0.803375
rs73090626	BP_dorsalgia	C	T	0.0503033	0.00809256	5.1e-10	0.00586029	0.0232394	0.809309
rs741313	BP_dorsalgia	C	T	-0.0309954	0.00535894	7.3e-09	-0.0274215	0.0146419	0.0585556
rs9726223	BP_dorsalgia	T	C	0.0264959	0.00477629	2.9e-08	-0.0180374	0.0130688	0.166635
rs9953231	BP_dorsalgia	A	G	0.0332994	0.0055976	2.7e-09	-0.00989998	0.0157723	0.525527
rs111862082	BP_dorsalgia	T	C	-0.034105	0.00534771	1.8e-10	-0.00653921	0.0165138	0.683914
rs12310519	BP_dorsalgia	T	C	0.0356953	0.00640473	2.5e-08	0.0123802	0.0208059	0.550773
rs12621172	BP_dorsalgia	C	A	0.0307038	0.00524496	4.8e-09	-0.0249244	0.0149892	0.0970331
rs17742342	BP_dorsalgia	C	A	-0.0385018	0.00607928	2.4e-10	-0.00784369	0.018712	0.635412
rs205262	BP_dorsalgia	G	A	0.0371031	0.00529362	2.4e-12	0.0178731	0.0162717	0.286956
rs2062078	BP_dorsalgia	T	G	-0.0447986	0.00597181	6.3e-14	0.0231418	0.0181032	0.225521
rs2062511	BP_dorsalgia	A	G	-0.040395	0.00634223	1.9e-10	-0.00473774	0.0208882	0.810818
rs2219837	BP_dorsalgia	T	C	-0.0388032	0.00482475	8.8e-16	-0.0110372	0.0148063	0.440442
rs34048654	BP_dorsalgia	A	G	0.0336959	0.00599478	1.9e-08	-0.0370981	0.0185582	0.0394732
rs34762726	BP_dorsalgia	A	G	-0.0411971	0.0051399	1.1e-15	0.00166157	0.0161533	0.875458
rs35313041	BP_dorsalgia	C	T	-0.0292023	0.00472697	6.5e-10	-0.00440134	0.0145825	0.770425
rs3794499	BP_dorsalgia	G	A	0.0291024	0.00526252	3.2e-08	-0.00276141	0.0149293	0.846894
rs429358	BP_dorsalgia	C	T	-0.0428971	0.0063968	2e-11	0.0247618	0.0209172	0.251841
rs71367544	BP_dorsalgia	T	C	0.0366983	0.00577576	2.1e-10	0.0269587	0.0187305	0.163109
rs73090626	BP_dorsalgia	C	T	0.0503033	0.00809256	5.1e-10	0.00326551	0.0253906	0.912996
rs741313	BP_dorsalgia	C	T	-0.0309954	0.00535894	7.3e-09	-0.0147602	0.0165227	0.35988
rs9726223	BP_dorsalgia	T	C	0.0264959	0.00477629	2.9e-08	0.0240651	0.0146739	0.101432
rs9953231	BP_dorsalgia	A	G	0.0332994	0.0055976	2.7e-09	-0.00988194	0.0176562	0.578065
rs111862082	BP_dorsalgia	T	C	-0.034105	0.00534771	1.8e-10	-0.0163379	0.012513	0.159238
rs12310519	BP_dorsalgia	T	C	0.0356953	0.00640473	2.5e-08	-0.0112411	0.0157522	0.493949
rs12621172	BP_dorsalgia	C	A	0.0307038	0.00524496	4.8e-09	0.0197757	0.0112834	0.0845223
rs17742342	BP_dorsalgia	C	A	-0.0385018	0.00607928	2.4e-10	-0.00251456	0.0141084	0.861498
rs205262	BP_dorsalgia	G	A	0.0371031	0.00529362	2.4e-12	-0.0108928	0.0122585	0.350536
rs2062078	BP_dorsalgia	T	G	-0.0447986	0.00597181	6.3e-14	0.015861	0.0135496	0.257291
rs2062511	BP_dorsalgia	A	G	-0.040395	0.00634223	1.9e-10	-0.0216403	0.0156914	0.129381
rs2219837	BP_dorsalgia	T	C	-0.0388032	0.00482475	8.8e-16	0.00433328	0.0111507	0.695226
rs34048654	BP_dorsalgia	A	G	0.0336959	0.00599478	1.9e-08	0.0203055	0.0140238	0.141896
rs34762726	BP_dorsalgia	A	G	-0.0411971	0.0051399	1.1e-15	-0.00444058	0.0121866	0.679259
rs35313041	BP_dorsalgia	C	T	-0.0292023	0.00472697	6.5e-10	-0.0188371	0.0109823	0.0819059
rs3794499	BP_dorsalgia	G	A	0.0291024	0.00526252	3.2e-08	0.0111096	0.0112426	0.314172
rs429358	BP_dorsalgia	C	T	-0.0428971	0.0063968	2e-11	-0.0223888	0.0156189	0.16724
rs71367544	BP_dorsalgia	T	C	0.0366983	0.00577576	2.1e-10	0.0070603	0.0141386	0.609137
rs73090626	BP_dorsalgia	C	T	0.0503033	0.00809256	5.1e-10	-0.0164707	0.0196187	0.379717
rs741313	BP_dorsalgia	C	T	-0.0309954	0.00535894	7.3e-09	0.0106509	0.012405	0.400653
rs9726223	BP_dorsalgia	T	C	0.0264959	0.00477629	2.9e-08	-0.00084053	0.0110546	0.932006
rs9953231	BP_dorsalgia	A	G	0.0332994	0.0055976	2.7e-09	0.00247181	0.0132428	0.856039
rs111862082	BP_dorsalgia	T	C	-0.034105	0.00534771	1.8e-10	0.00684177	0.0159047	0.658241
rs12310519	BP_dorsalgia	T	C	0.0356953	0.00640473	2.5e-08	0.0285965	0.0200307	0.141957
rs12621172	BP_dorsalgia	C	A	0.0307038	0.00524496	4.8e-09	-0.000405401	0.0143448	0.977328
rs17742342	BP_dorsalgia	C	A	-0.0385018	0.00607928	2.4e-10	0.00418377	0.0177946	0.925646
rs205262	BP_dorsalgia	G	A	0.0371031	0.00529362	2.4e-12	0.00736348	0.0155395	0.661795
rs2062078	BP_dorsalgia	T	G	-0.0447986	0.00597181	6.3e-14	0.00127155	0.0172597	0.962148
rs2062511	BP_dorsalgia	A	G	-0.040395	0.00634223	1.9e-10	-0.0252203	0.0198111	0.209722
rs2219837	BP_dorsalgia	T	C	-0.0388032	0.00482475	8.8e-16	0.0113001	0.0141798	0.426591
rs34048654	BP_dorsalgia	A	G	0.0336959	0.00599478	1.9e-08	0.00316492	0.0178042	0.846596
rs34762726	BP_dorsalgia	A	G	-0.0411971	0.0051399	1.1e-15	0.0101563	0.0154429	0.521675
rs35313041	BP_dorsalgia	C	T	-0.0292023	0.00472697	6.5e-10	0.00237057	0.0139527	0.89303
rs3794499	BP_dorsalgia	G	A	0.0291024	0.00526252	3.2e-08	-0.00172542	0.0142828	0.913691
rs429358	BP_dorsalgia	C	T	-0.0428971	0.0063968	2e-11	0.000364045	0.0197662	0.993959
rs71367544	BP_dorsalgia	T	C	0.0366983	0.00577576	2.1e-10	0.0193615	0.0179747	0.316547
rs73090626	BP_dorsalgia	C	T	0.0503033	0.00809256	5.1e-10	0.0194202	0.02513	0.454516
rs741313	BP_dorsalgia	C	T	-0.0309954	0.00535894	7.3e-09	0.00170186	0.0157711	0.951445
rs9726223	BP_dorsalgia	T	C	0.0264959	0.00477629	2.9e-08	0.0109241	0.0140519	0.445786
rs9953231	BP_dorsalgia	A	G	0.0332994	0.0055976	2.7e-09	-0.00324582	0.0167564	0.897917
rs111862082	BP_dorsalgia	T	C	-0.034105	0.00534771	1.8e-10	0.0088088	0.0225079	0.614248
rs12310519	BP_dorsalgia	T	C	0.0356953	0.00640473	2.5e-08	-0.00198399	0.0282013	0.987835
rs12621172	BP_dorsalgia	C	A	0.0307038	0.00524496	4.8e-09	0.00117063	0.0204621	0.955658
rs17742342	BP_dorsalgia	C	A	-0.0385018	0.00607928	2.4e-10	-0.0546707	0.0251567	0.0215929
rs205262	BP_dorsalgia	G	A	0.0371031	0.00529362	2.4e-12	-0.00410979	0.021906	0.835073
rs2062078	BP_dorsalgia	T	G	-0.0447986	0.00597181	6.3e-14	0.0374732	0.024748	0.165345
rs2062511	BP_dorsalgia	A	G	-0.040395	0.00634223	1.9e-10	0.0118122	0.0277959	0.646561
rs2219837	BP_dorsalgia	T	C	-0.0388032	0.00482475	8.8e-16	-0.0168307	0.0201616	0.403227
rs34048654	BP_dorsalgia	A	G	0.0336959	0.00599478	1.9e-08	-0.00307981	0.0250764	0.940773
rs34762726	BP_dorsalgia	A	G	-0.0411971	0.0051399	1.1e-15	0.00351267	0.0216695	0.930574
rs35313041	BP_dorsalgia	C	T	-0.0292023	0.00472697	6.5e-10	-0.0504097	0.0197798	0.0110024
rs3794499	BP_dorsalgia	G	A	0.0291024	0.00526252	3.2e-08	-0.0165205	0.0203551	0.426637
rs429358	BP_dorsalgia	C	T	-0.0428971	0.0063968	2e-11	0.017087	0.0284074	0.487624
rs71367544	BP_dorsalgia	T	C	0.0366983	0.00577576	2.1e-10	0.00426039	0.0254104	0.880154
rs73090626	BP_dorsalgia	C	T	0.0503033	0.00809256	5.1e-10	0.00196434	0.0352192	0.825787
rs741313	BP_dorsalgia	C	T	-0.0309954	0.00535894	7.3e-09	-0.00306154	0.0225438	0.877537
rs9726223	BP_dorsalgia	T	C	0.0264959	0.00477629	2.9e-08	0.00230562	0.0199826	0.912947
rs9953231	BP_dorsalgia	A	G	0.0332994	0.0055976	2.7e-09	0.00823934	0.0234309	0.727366
rs10017929	BP_IDD	C	T	-0.0542978	0.0098725	3.8e-08	-0.00386035	0.0169652	0.822935
rs10114955	BP_IDD	T	C	-0.0401972	0.00657255	9.6e-10	0.0159232	0.0115872	0.161228
rs10194682	BP_IDD	G	A	0.0489044	0.00850444	8.9e-09	0.00306014	0.0143359	0.810329
rs1076236	BP_IDD	C	T	0.040201	0.00686321	4.7e-09	0.00380285	0.0119418	0.75355
rs11022738	BP_IDD	C	T	-0.0511038	0.00732385	3e-12	-0.000755042	0.0127106	0.961132
rs11045236	BP_IDD	T	C	-0.0454996	0.00785377	6.9e-09	-0.0129199	0.0140551	0.326153
rs11672008	BP_IDD	A	G	0.0366983	0.00652894	1.9e-08	0.0171399	0.0115823	0.142657
rs12132527	BP_IDD	G	T	-0.0517039	0.0082724	4.1e-10	0.0106568	0.0144097	0.476619
rs12310519	BP_IDD	T	C	0.108496	0.00878423	4.8e-35	0.0273386	0.0166542	0.0913029
rs13426965	BP_IDD	A	G	0.0379025	0.00653114	6.5e-09	-0.0245364	0.0115676	0.0333533
rs143384	BP_IDD	G	A	0.0425038	0.00660065	1.2e-10	0.0263075	0.0117884	0.0277685
rs16934882	BP_IDD	A	C	0.0556996	0.00808769	5.7e-12	-0.00389812	0.0138646	0.829749
rs17163186	BP_IDD	G	A	-0.0421041	0.00705483	2.4e-09	-0.0131441	0.012708	0.292892
rs17486305	BP_IDD	T	C	0.0361005	0.006585	4.2e-08	-0.00174093	0.0120757	0.944809
rs1871451	BP_IDD	G	T	-0.0880992	0.00669719	1.6e-39	0.00886391	0.0117424	0.447591
rs2040347	BP_IDD	A	G	-0.0444954	0.00687718	9.8e-11	-0.0102213	0.0121604	0.403998
rs2062078	BP_IDD	T	G	-0.0944975	0.00839334	2.1e-29	-0.0231877	0.014166	0.0892975
rs2585043	BP_IDD	G	A	0.042197	0.00719054	4.4e-09	-0.0106032	0.0129328	0.442118
rs2637326	BP_IDD	G	T	-0.0525994	0.0065625	1.1e-15	0.0118141	0.0117001	0.307142
rs2814982	BP_IDD	T	C	0.0852966	0.0100674	2.4e-17	-0.00741684	0.0181337	0.744532
rs3010043	BP_IDD	A	G	0.0535029	0.00789103	1.2e-11	-0.02544	0.0135755	0.0681725
rs3771543	BP_IDD	T	C	0.0560967	0.00712962	3.6e-15	-0.00981534	0.01258	0.445975
rs4409766	BP_IDD	C	T	-0.0668986	0.0113176	3.4e-09	0.00397932	0.0182507	0.86038
rs4501553	BP_IDD	A	G	0.0387975	0.00692374	2.1e-08	-0.0129947	0.0123331	0.316745
rs4757353	BP_IDD	C	T	0.0553022	0.00789016	2.4e-12	0.00329009	0.0139374	0.835777
rs4868288	BP_IDD	T	C	0.0369007	0.00666596	3.1e-08	0.00668211	0.0118113	0.540372
rs58723578	BP_IDD	T	C	0.075701	0.0112018	1.4e-11	0.0149628	0.0201634	0.413199
rs60086020	BP_IDD	G	T	-0.0704976	0.0123686	1.2e-08	0.0197664	0.0208272	0.323015
rs6585812	BP_IDD	T	C	0.0358979	0.00653245	3.9e-08	-0.0018279	0.0115369	0.86338
rs6826705	BP_IDD	A	G	-0.046201	0.00707077	6.4e-11	0.00878215	0.0124437	0.479953
rs6929734	BP_IDD	G	T	-0.0438996	0.00658401	2.6e-11	0.0093397	0.0116907	0.406338
rs6971038	BP_IDD	C	T	0.0522983	0.00688672	3.1e-14	0.0156712	0.0120585	0.204486
rs7142764	BP_IDD	G	A	-0.0564011	0.0080775	2.9e-12	-0.00369688	0.014375	0.708229
rs7571789	BP_IDD	T	C	0.0518996	0.00654512	2.2e-15	0.00928255	0.0115497	0.426272
rs7831298	BP_IDD	C	A	-0.0385018	0.00661911	6e-09	0.00122841	0.0116908	0.898631
rs788731	BP_IDD	A	G	0.0575045	0.00653652	1.4e-18	-0.0102363	0.0116755	0.347325
rs8112972	BP_IDD	A	G	0.067696	0.0101056	2.1e-11	-0.000622351	0.0176035	0.924122
rs10017929	BP_IDD	C	T	-0.0542978	0.0098725	3.8e-08	-0.00300513	0.0169788	0.858302
rs10114955	BP_IDD	T	C	-0.0401972	0.00657255	9.6e-10	0.0152968	0.0115976	0.177816
rs10194682	BP_IDD	G	A	0.0489044	0.00850444	8.9e-09	0.00294082	0.014348	0.812374
rs1076236	BP_IDD	C	T	0.040201	0.00686321	4.7e-09	0.00388843	0.0119522	0.749389
rs11022738	BP_IDD	C	T	-0.0511038	0.00732385	3e-12	-0.00124905	0.0127211	0.931071
rs11045236	BP_IDD	T	C	-0.0454996	0.00785377	6.9e-09	-0.0121191	0.0140674	0.355759
rs11672008	BP_IDD	A	G	0.0366983	0.00652894	1.9e-08	0.0174956	0.0115923	0.135042
rs12132527	BP_IDD	G	T	-0.0517039	0.0082724	4.1e-10	0.00973768	0.0144215	0.516661
rs12310519	BP_IDD	T	C	0.108496	0.00878423	4.8e-35	0.0261683	0.0166682	0.107484
rs13426965	BP_IDD	A	G	0.0379025	0.00653114	6.5e-09	-0.024998	0.0115777	0.0304698
rs143384	BP_IDD	G	A	0.0425038	0.00660065	1.2e-10	0.0266145	0.0117983	0.0261338
rs16934882	BP_IDD	A	C	0.0556996	0.00808769	5.7e-12	-0.00397656	0.013876	0.825281
rs17163186	BP_IDD	G	A	-0.0421041	0.00705483	2.4e-09	-0.0131823	0.0127193	0.289932
rs17486305	BP_IDD	T	C	0.0361005	0.006585	4.2e-08	-0.00330257	0.0120857	0.843
rs1871451	BP_IDD	G	T	-0.0880992	0.00669719	1.6e-39	0.00881647	0.0117524	0.451145
rs2040347	BP_IDD	A	G	-0.0444954	0.00687718	9.8e-11	-0.00987309	0.0121708	0.420862
rs2062078	BP_IDD	T	G	-0.0944975	0.00839334	2.1e-29	-0.023915	0.0141781	0.0806795
rs2585043	BP_IDD	G	A	0.042197	0.00719054	4.4e-09	-0.0122692	0.0129444	0.3699
rs2637326	BP_IDD	G	T	-0.0525994	0.0065625	1.1e-15	0.0129787	0.0117104	0.262227
rs2814982	BP_IDD	T	C	0.0852966	0.0100674	2.4e-17	-0.00830259	0.0181489	0.719462
rs3010043	BP_IDD	A	G	0.0535029	0.00789103	1.2e-11	-0.0245747	0.0135875	0.0791231
rs3771543	BP_IDD	T	C	0.0560967	0.00712962	3.6e-15	-0.00929472	0.012591	0.474463
rs4409766	BP_IDD	C	T	-0.0668986	0.0113176	3.4e-09	0.0040234	0.018266	0.866648
rs4501553	BP_IDD	A	G	0.0387975	0.00692374	2.1e-08	-0.0137382	0.0123431	0.288646
rs4757353	BP_IDD	C	T	0.0553022	0.00789016	2.4e-12	0.0030927	0.0139491	0.846537
rs4868288	BP_IDD	T	C	0.0369007	0.00666596	3.1e-08	0.00726787	0.0118214	0.507433
rs58723578	BP_IDD	T	C	0.075701	0.0112018	1.4e-11	0.0178526	0.0201796	0.337278
rs60086020	BP_IDD	G	T	-0.0704976	0.0123686	1.2e-08	0.0209325	0.0208483	0.297671
rs6585812	BP_IDD	T	C	0.0358979	0.00653245	3.9e-08	-0.00214483	0.0115469	0.840736
rs6826705	BP_IDD	A	G	-0.046201	0.00707077	6.4e-11	0.00855757	0.0124542	0.492141
rs6929734	BP_IDD	G	T	-0.0438996	0.00658401	2.6e-11	0.00924543	0.0117002	0.415548
rs6971038	BP_IDD	C	T	0.0522983	0.00688672	3.1e-14	0.0152054	0.0120687	0.219753
rs7142764	BP_IDD	G	A	-0.0564011	0.0080775	2.9e-12	-0.00255808	0.014388	0.776938
rs7571789	BP_IDD	T	C	0.0518996	0.00654512	2.2e-15	0.00946127	0.0115597	0.418048
rs7831298	BP_IDD	C	A	-0.0385018	0.00661911	6e-09	0.0012141	0.0117005	0.897703
rs788731	BP_IDD	A	G	0.0575045	0.00653652	1.4e-18	-0.00995993	0.011686	0.364051
rs8112972	BP_IDD	A	G	0.067696	0.0101056	2.1e-11	0.000816208	0.0176183	0.978445
rs10017929	BP_IDD	C	T	-0.0542978	0.0098725	3.8e-08	0.0102752	0.0250779	0.743934
rs10114955	BP_IDD	T	C	-0.0401972	0.00657255	9.6e-10	-0.00485536	0.0169958	0.800388
rs10194682	BP_IDD	G	A	0.0489044	0.00850444	8.9e-09	0.00445089	0.0209822	0.750665
rs1076236	BP_IDD	C	T	0.040201	0.00686321	4.7e-09	0.0294185	0.0175672	0.100196
rs11022738	BP_IDD	C	T	-0.0511038	0.00732385	3e-12	0.0233489	0.0185708	0.218373
rs11045236	BP_IDD	T	C	-0.0454996	0.00785377	6.9e-09	0.0208372	0.0207993	0.333003
rs11672008	BP_IDD	A	G	0.0366983	0.00652894	1.9e-08	-0.00288629	0.0169943	0.864116
rs12132527	BP_IDD	G	T	-0.0517039	0.0082724	4.1e-10	-0.02507	0.0213847	0.222649
rs12310519	BP_IDD	T	C	0.108496	0.00878423	4.8e-35	0.00426543	0.0245392	0.944061
rs13426965	BP_IDD	A	G	0.0379025	0.00653114	6.5e-09	-0.0143144	0.0169265	0.383739
rs143384	BP_IDD	G	A	0.0425038	0.00660065	1.2e-10	0.0129837	0.0175432	0.46287
rs16934882	BP_IDD	A	C	0.0556996	0.00808769	5.7e-12	-0.00681392	0.0203291	0.684478
rs17163186	BP_IDD	G	A	-0.0421041	0.00705483	2.4e-09	-0.015185	0.0187168	0.381097
rs17486305	BP_IDD	T	C	0.0361005	0.006585	4.2e-08	0.0339691	0.0178251	0.0555454
rs1871451	BP_IDD	G	T	-0.0880992	0.00669719	1.6e-39	0.0309319	0.0171787	0.071376
rs2040347	BP_IDD	A	G	-0.0444954	0.00687718	9.8e-11	0.00439114	0.0178133	0.782921
rs2062078	BP_IDD	T	G	-0.0944975	0.00839334	2.1e-29	0.0145071	0.0208821	0.512772
rs2585043	BP_IDD	G	A	0.042197	0.00719054	4.4e-09	-0.0342275	0.0190664	0.0814906
rs2637326	BP_IDD	G	T	-0.0525994	0.0065625	1.1e-15	-0.0252009	0.0173767	0.142225
rs2814982	BP_IDD	T	C	0.0852966	0.0100674	2.4e-17	-0.0115112	0.0265178	0.656299
rs3010043	BP_IDD	A	G	0.0535029	0.00789103	1.2e-11	-0.0177183	0.0199544	0.387285
rs3771543	BP_IDD	T	C	0.0560967	0.00712962	3.6e-15	-0.00837549	0.0184824	0.639075
rs4409766	BP_IDD	C	T	-0.0668986	0.0113176	3.4e-09	-0.00411337	0.0267368	0.846589
rs4501553	BP_IDD	A	G	0.0387975	0.00692374	2.1e-08	-0.00798885	0.0181527	0.609004
rs4757353	BP_IDD	C	T	0.0553022	0.00789016	2.4e-12	0.00728252	0.0204209	0.686858
rs4868288	BP_IDD	T	C	0.0369007	0.00666596	3.1e-08	-0.00417805	0.0172482	0.83877
rs58723578	BP_IDD	T	C	0.075701	0.0112018	1.4e-11	0.0385393	0.0301427	0.183828
rs60086020	BP_IDD	G	T	-0.0704976	0.0123686	1.2e-08	-0.0157849	0.0299875	0.549911
rs6585812	BP_IDD	T	C	0.0358979	0.00653245	3.9e-08	0.010186	0.0169091	0.544593
rs6826705	BP_IDD	A	G	-0.046201	0.00707077	6.4e-11	0.00789653	0.0182714	0.67376
rs6929734	BP_IDD	G	T	-0.0438996	0.00658401	2.6e-11	-0.00271105	0.0171468	0.864114
rs6971038	BP_IDD	C	T	0.0522983	0.00688672	3.1e-14	-0.0397383	0.0176741	0.0227023
rs7142764	BP_IDD	G	A	-0.0564011	0.0080775	2.9e-12	-0.0165589	0.0208854	0.440173
rs7571789	BP_IDD	T	C	0.0518996	0.00654512	2.2e-15	0.0127294	0.016909	0.453515
rs7831298	BP_IDD	C	A	-0.0385018	0.00661911	6e-09	-0.00225472	0.0171489	0.894139
rs788731	BP_IDD	A	G	0.0575045	0.00653652	1.4e-18	0.00308919	0.0173779	0.883649
rs8112972	BP_IDD	A	G	0.067696	0.0101056	2.1e-11	-0.0366174	0.025757	0.165388
rs10017929	BP_IDD	C	T	-0.0542978	0.0098725	3.8e-08	-0.0278073	0.0166	0.107596
rs10114955	BP_IDD	T	C	-0.0401972	0.00657255	9.6e-10	-0.0129589	0.011302	0.249194
rs10194682	BP_IDD	G	A	0.0489044	0.00850444	8.9e-09	-0.0124807	0.0139265	0.471062
rs1076236	BP_IDD	C	T	0.040201	0.00686321	4.7e-09	0.00563782	0.0116542	0.635044
rs11022738	BP_IDD	C	T	-0.0511038	0.00732385	3e-12	-0.00705951	0.0123639	0.610273
rs11045236	BP_IDD	T	C	-0.0454996	0.00785377	6.9e-09	-0.00433957	0.0137194	0.824597
rs11672008	BP_IDD	A	G	0.0366983	0.00652894	1.9e-08	0.0127869	0.0112936	0.254928
rs12132527	BP_IDD	G	T	-0.0517039	0.0082724	4.1e-10	-0.0354911	0.0140724	0.0137468
rs12310519	BP_IDD	T	C	0.108496	0.00878423	4.8e-35	0.000655801	0.0162827	0.971153
rs13426965	BP_IDD	A	G	0.0379025	0.00653114	6.5e-09	-0.001012	0.0112735	0.921443
rs143384	BP_IDD	G	A	0.0425038	0.00660065	1.2e-10	0.0039201	0.0115126	0.719326
rs16934882	BP_IDD	A	C	0.0556996	0.00808769	5.7e-12	0.00181133	0.0135296	0.940658
rs17163186	BP_IDD	G	A	-0.0421041	0.00705483	2.4e-09	0.00272362	0.0124027	0.785475
rs17486305	BP_IDD	T	C	0.0361005	0.006585	4.2e-08	-0.00315592	0.0118205	0.793083
rs1871451	BP_IDD	G	T	-0.0880992	0.00669719	1.6e-39	0.0114598	0.0114343	0.322839
rs2040347	BP_IDD	A	G	-0.0444954	0.00687718	9.8e-11	0.00398785	0.0118361	0.706837
rs2062078	BP_IDD	T	G	-0.0944975	0.00839334	2.1e-29	0.0038904	0.0137778	0.68512
rs2585043	BP_IDD	G	A	0.042197	0.00719054	4.4e-09	-0.0198088	0.0126242	0.1009
rs2637326	BP_IDD	G	T	-0.0525994	0.0065625	1.1e-15	-0.0266672	0.0114351	0.0219448
rs2814982	BP_IDD	T	C	0.0852966	0.0100674	2.4e-17	0.00118949	0.017663	0.868801
rs3010043	BP_IDD	A	G	0.0535029	0.00789103	1.2e-11	-0.00187307	0.0131838	0.886905
rs3771543	BP_IDD	T	C	0.0560967	0.00712962	3.6e-15	0.0258939	0.0122596	0.0361669
rs4409766	BP_IDD	C	T	-0.0668986	0.0113176	3.4e-09	0.00571677	0.0177066	0.845876
rs4501553	BP_IDD	A	G	0.0387975	0.00692374	2.1e-08	-0.00381088	0.0120407	0.774369
rs4757353	BP_IDD	C	T	0.0553022	0.00789016	2.4e-12	0.0107824	0.0135665	0.414754
rs4868288	BP_IDD	T	C	0.0369007	0.00666596	3.1e-08	-0.00332507	0.0115123	0.771926
rs58723578	BP_IDD	T	C	0.075701	0.0112018	1.4e-11	-0.0557958	0.0197544	0.00662125
rs60086020	BP_IDD	G	T	-0.0704976	0.0123686	1.2e-08	0.00910561	0.0201759	0.899089
rs6585812	BP_IDD	T	C	0.0358979	0.00653245	3.9e-08	0.0104241	0.0112405	0.369499
rs6826705	BP_IDD	A	G	-0.046201	0.00707077	6.4e-11	0.0211167	0.0121268	0.0788154
rs6929734	BP_IDD	G	T	-0.0438996	0.00658401	2.6e-11	0.015219	0.0114055	0.183116
rs6971038	BP_IDD	C	T	0.0522983	0.00688672	3.1e-14	-0.000957535	0.0117393	0.908264
rs7142764	BP_IDD	G	A	-0.0564011	0.0080775	2.9e-12	0.00615125	0.0140086	0.579468
rs7571789	BP_IDD	T	C	0.0518996	0.00654512	2.2e-15	0.0104519	0.0112572	0.345041
rs7831298	BP_IDD	C	A	-0.0385018	0.00661911	6e-09	0.00400826	0.0113899	0.735044
rs788731	BP_IDD	A	G	0.0575045	0.00653652	1.4e-18	0.00550081	0.011408	0.650673
rs8112972	BP_IDD	A	G	0.067696	0.0101056	2.1e-11	0.0245495	0.0171952	0.170215
rs10114955	BP_IDD	T	C	-0.0401972	0.00657255	9.6e-10	-0.0141548	0.025316	0.558825
rs10194682	BP_IDD	G	A	0.0489044	0.00850444	8.9e-09	0.010121	0.0310034	0.618756
rs1076236	BP_IDD	C	T	0.040201	0.00686321	4.7e-09	0.023667	0.0261456	0.384801
rs11022738	BP_IDD	C	T	-0.0511038	0.00732385	3e-12	0.0457089	0.0273423	0.086837
rs11045236	BP_IDD	T	C	-0.0454996	0.00785377	6.9e-09	-0.0327784	0.0307344	0.20082
rs11672008	BP_IDD	A	G	0.0366983	0.00652894	1.9e-08	-0.00191087	0.025171	0.951921
rs12132527	BP_IDD	G	T	-0.0517039	0.0082724	4.1e-10	-0.0214566	0.0310688	0.456197
rs13426965	BP_IDD	A	G	0.0379025	0.00653114	6.5e-09	0.00773278	0.0251613	0.74774
rs143384	BP_IDD	G	A	0.0425038	0.00660065	1.2e-10	0.0181341	0.0254183	0.429401
rs16934882	BP_IDD	A	C	0.0556996	0.00808769	5.7e-12	0.0216777	0.0302387	0.474268
rs17163186	BP_IDD	G	A	-0.0421041	0.00705483	2.4e-09	0.0339658	0.027306	0.182356
rs1871451	BP_IDD	G	T	-0.0880992	0.00669719	1.6e-39	-0.00979603	0.0254518	0.713217
rs2040347	BP_IDD	A	G	-0.0444954	0.00687718	9.8e-11	0.0287226	0.02638	0.282687
rs2062078	BP_IDD	T	G	-0.0944975	0.00839334	2.1e-29	-0.0859179	0.0305841	0.00583664
rs2585043	BP_IDD	G	A	0.042197	0.00719054	4.4e-09	-0.00524986	0.0282478	0.872826
rs2637326	BP_IDD	G	T	-0.0525994	0.0065625	1.1e-15	-0.0277815	0.0252429	0.296088
rs2814982	BP_IDD	T	C	0.0852966	0.0100674	2.4e-17	-0.0161593	0.0394447	0.544786
rs3010043	BP_IDD	A	G	0.0535029	0.00789103	1.2e-11	-0.0217214	0.0294487	0.478522
rs3771543	BP_IDD	T	C	0.0560967	0.00712962	3.6e-15	-0.0227798	0.0272578	0.397086
rs4409766	BP_IDD	C	T	-0.0668986	0.0113176	3.4e-09	0.00785959	0.0386725	0.693832
rs4501553	BP_IDD	A	G	0.0387975	0.00692374	2.1e-08	0.0155822	0.0269235	0.566624
rs4757353	BP_IDD	C	T	0.0553022	0.00789016	2.4e-12	0.019825	0.0304126	0.526596
rs4868288	BP_IDD	T	C	0.0369007	0.00666596	3.1e-08	0.0372105	0.0256001	0.140905
rs60086020	BP_IDD	G	T	-0.0704976	0.0123686	1.2e-08	-0.0108053	0.0425912	0.460266
rs6585812	BP_IDD	T	C	0.0358979	0.00653245	3.9e-08	-0.00927982	0.0250706	0.696612
rs6826705	BP_IDD	A	G	-0.046201	0.00707077	6.4e-11	0.00283761	0.0271113	0.905695
rs6929734	BP_IDD	G	T	-0.0438996	0.00658401	2.6e-11	-0.0284135	0.0255097	0.246387
rs6971038	BP_IDD	C	T	0.0522983	0.00688672	3.1e-14	-0.0571653	0.0261432	0.0256045
rs7142764	BP_IDD	G	A	-0.0564011	0.0080775	2.9e-12	-0.00662112	0.0311647	0.847812
rs7571789	BP_IDD	T	C	0.0518996	0.00654512	2.2e-15	-0.0159461	0.0250545	0.542792
rs7831298	BP_IDD	C	A	-0.0385018	0.00661911	6e-09	-0.0594441	0.0253915	0.0203126
rs788731	BP_IDD	A	G	0.0575045	0.00653652	1.4e-18	-0.0520214	0.0252132	0.0445095
rs8112972	BP_IDD	A	G	0.067696	0.0101056	2.1e-11	0.0223327	0.0384813	0.725648
rs10017929	BP_IDD	C	T	-0.0542978	0.0098725	3.8e-08	-0.0742964	0.0318205	0.0179527
rs10114955	BP_IDD	T	C	-0.0401972	0.00657255	9.6e-10	0.00478668	0.0219517	0.798862
rs10194682	BP_IDD	G	A	0.0489044	0.00850444	8.9e-09	0.0112117	0.0269086	0.627087
rs1076236	BP_IDD	C	T	0.040201	0.00686321	4.7e-09	-0.0564748	0.0225997	0.0134087
rs11022738	BP_IDD	C	T	-0.0511038	0.00732385	3e-12	-0.0132672	0.0240925	0.636439
rs11045236	BP_IDD	T	C	-0.0454996	0.00785377	6.9e-09	-0.00227501	0.0269544	0.92671
rs11672008	BP_IDD	A	G	0.0366983	0.00652894	1.9e-08	-0.018418	0.0221247	0.419407
rs12132527	BP_IDD	G	T	-0.0517039	0.0082724	4.1e-10	0.0363924	0.0275284	0.222597
rs12310519	BP_IDD	T	C	0.108496	0.00878423	4.8e-35	0.0297444	0.0315704	0.333262
rs13426965	BP_IDD	A	G	0.0379025	0.00653114	6.5e-09	-0.029152	0.0218882	0.190041
rs143384	BP_IDD	G	A	0.0425038	0.00660065	1.2e-10	0.0101578	0.0227214	0.714065
rs16934882	BP_IDD	A	C	0.0556996	0.00808769	5.7e-12	-0.0260391	0.0260163	0.318675
rs17163186	BP_IDD	G	A	-0.0421041	0.00705483	2.4e-09	-0.0193197	0.0248739	0.418118
rs17486305	BP_IDD	T	C	0.0361005	0.006585	4.2e-08	0.00182046	0.0230121	0.979846
rs1871451	BP_IDD	G	T	-0.0880992	0.00669719	1.6e-39	-0.00715149	0.0222757	0.720172
rs2040347	BP_IDD	A	G	-0.0444954	0.00687718	9.8e-11	0.0465836	0.0230189	0.0407799
rs2062078	BP_IDD	T	G	-0.0944975	0.00839334	2.1e-29	-0.0452844	0.0268795	0.116339
rs2585043	BP_IDD	G	A	0.042197	0.00719054	4.4e-09	-0.013712	0.0247547	0.535056
rs2637326	BP_IDD	G	T	-0.0525994	0.0065625	1.1e-15	-0.00578066	0.0226436	0.776132
rs2814982	BP_IDD	T	C	0.0852966	0.0100674	2.4e-17	0.0348292	0.0342287	0.345567
rs3010043	BP_IDD	A	G	0.0535029	0.00789103	1.2e-11	-0.0166818	0.0255932	0.551711
rs3771543	BP_IDD	T	C	0.0560967	0.00712962	3.6e-15	0.000680181	0.0239381	0.991256
rs4409766	BP_IDD	C	T	-0.0668986	0.0113176	3.4e-09	0.0374514	0.0348491	0.206312
rs4501553	BP_IDD	A	G	0.0387975	0.00692374	2.1e-08	-0.0099111	0.0234803	0.690293
rs4757353	BP_IDD	C	T	0.0553022	0.00789016	2.4e-12	-0.0423343	0.0261187	0.122953
rs4868288	BP_IDD	T	C	0.0369007	0.00666596	3.1e-08	0.0511746	0.0223277	0.0209509
rs58723578	BP_IDD	T	C	0.075701	0.0112018	1.4e-11	0.0513336	0.0383857	0.176153
rs60086020	BP_IDD	G	T	-0.0704976	0.0123686	1.2e-08	-0.0269286	0.0408263	0.47288
rs6585812	BP_IDD	T	C	0.0358979	0.00653245	3.9e-08	0.00308276	0.0218142	0.890248
rs6826705	BP_IDD	A	G	-0.046201	0.00707077	6.4e-11	-0.0186721	0.0235534	0.432937
rs6929734	BP_IDD	G	T	-0.0438996	0.00658401	2.6e-11	0.00926305	0.0221734	0.798339
rs6971038	BP_IDD	C	T	0.0522983	0.00688672	3.1e-14	0.0104904	0.0228169	0.663821
rs7142764	BP_IDD	G	A	-0.0564011	0.0080775	2.9e-12	0.0470199	0.0269425	0.0897454
rs7571789	BP_IDD	T	C	0.0518996	0.00654512	2.2e-15	-0.01829	0.0218768	0.404946
rs7831298	BP_IDD	C	A	-0.0385018	0.00661911	6e-09	-0.039922	0.0221914	0.0687147
rs788731	BP_IDD	A	G	0.0575045	0.00653652	1.4e-18	-0.0224812	0.0225872	0.33998
rs8112972	BP_IDD	A	G	0.067696	0.0101056	2.1e-11	0.00219973	0.0333909	0.932096
rs10017929	BP_IDD	C	T	-0.0542978	0.0098725	3.8e-08	-0.0120799	0.0204608	0.584855
rs10114955	BP_IDD	T	C	-0.0401972	0.00657255	9.6e-10	0.00822531	0.0141313	0.56247
rs10194682	BP_IDD	G	A	0.0489044	0.00850444	8.9e-09	-0.00506484	0.0176744	0.711208
rs1076236	BP_IDD	C	T	0.040201	0.00686321	4.7e-09	-0.00917857	0.0145924	0.533494
rs11022738	BP_IDD	C	T	-0.0511038	0.00732385	3e-12	0.00925498	0.0155772	0.510476
rs11045236	BP_IDD	T	C	-0.0454996	0.00785377	6.9e-09	0.003341	0.0170237	0.860377
rs11672008	BP_IDD	A	G	0.0366983	0.00652894	1.9e-08	0.00441113	0.0141247	0.762361
rs12132527	BP_IDD	G	T	-0.0517039	0.0082724	4.1e-10	-0.00193885	0.0174626	0.953479
rs12310519	BP_IDD	T	C	0.108496	0.00878423	4.8e-35	0.0203757	0.0200522	0.316272
rs13426965	BP_IDD	A	G	0.0379025	0.00653114	6.5e-09	0.00764365	0.0140975	0.576726
rs143384	BP_IDD	G	A	0.0425038	0.00660065	1.2e-10	-0.00591209	0.0143524	0.701594
rs16934882	BP_IDD	A	C	0.0556996	0.00808769	5.7e-12	-0.0100806	0.016895	0.579153
rs17163186	BP_IDD	G	A	-0.0421041	0.00705483	2.4e-09	0.0276856	0.0155907	0.059646
rs17486305	BP_IDD	T	C	0.0361005	0.006585	4.2e-08	0.00494163	0.0145371	0.743795
rs1871451	BP_IDD	G	T	-0.0880992	0.00669719	1.6e-39	-0.0122841	0.01433	0.400999
rs2040347	BP_IDD	A	G	-0.0444954	0.00687718	9.8e-11	-0.000811224	0.0149091	0.991256
rs2062078	BP_IDD	T	G	-0.0944975	0.00839334	2.1e-29	-0.00406178	0.0175063	0.795925
rs2585043	BP_IDD	G	A	0.042197	0.00719054	4.4e-09	0.00433669	0.0157889	0.748714
rs2637326	BP_IDD	G	T	-0.0525994	0.0065625	1.1e-15	0.0373633	0.0142399	0.00907008
rs2814982	BP_IDD	T	C	0.0852966	0.0100674	2.4e-17	0.00642039	0.0219529	0.838595
rs3010043	BP_IDD	A	G	0.0535029	0.00789103	1.2e-11	-0.00338616	0.0167258	0.847624
rs3771543	BP_IDD	T	C	0.0560967	0.00712962	3.6e-15	0.00418473	0.015431	0.799856
rs4409766	BP_IDD	C	T	-0.0668986	0.0113176	3.4e-09	0.025417	0.0226763	0.208972
rs4501553	BP_IDD	A	G	0.0387975	0.00692374	2.1e-08	-0.0204288	0.0150231	0.169546
rs4757353	BP_IDD	C	T	0.0553022	0.00789016	2.4e-12	-0.00676117	0.0170708	0.72258
rs4868288	BP_IDD	T	C	0.0369007	0.00666596	3.1e-08	0.0159074	0.0144071	0.264036
rs58723578	BP_IDD	T	C	0.075701	0.0112018	1.4e-11	0.00934759	0.0242533	0.677172
rs60086020	BP_IDD	G	T	-0.0704976	0.0123686	1.2e-08	0.0429322	0.0261022	0.0975642
rs6585812	BP_IDD	T	C	0.0358979	0.00653245	3.9e-08	0.00197593	0.0140778	0.875512
rs6826705	BP_IDD	A	G	-0.046201	0.00707077	6.4e-11	-0.000239202	0.0151952	0.981463
rs6929734	BP_IDD	G	T	-0.0438996	0.00658401	2.6e-11	0.00107963	0.0142112	0.913186
rs6971038	BP_IDD	C	T	0.0522983	0.00688672	3.1e-14	0.0240728	0.0147863	0.0992546
rs7142764	BP_IDD	G	A	-0.0564011	0.0080775	2.9e-12	0.0103539	0.0174237	0.463926
rs7571789	BP_IDD	T	C	0.0518996	0.00654512	2.2e-15	-0.0124161	0.0140905	0.375366
rs7831298	BP_IDD	C	A	-0.0385018	0.00661911	6e-09	-0.00230128	0.0142587	0.873368
rs788731	BP_IDD	A	G	0.0575045	0.00653652	1.4e-18	-0.0166556	0.0142201	0.228432
rs8112972	BP_IDD	A	G	0.067696	0.0101056	2.1e-11	-0.0152551	0.02128	0.439829
rs10017929	BP_IDD	C	T	-0.0542978	0.0098725	3.8e-08	0.012537	0.0252605	0.692896
rs10114955	BP_IDD	T	C	-0.0401972	0.00657255	9.6e-10	-0.00224716	0.0171224	0.915153
rs10194682	BP_IDD	G	A	0.0489044	0.00850444	8.9e-09	0.00806115	0.0211404	0.666064
rs1076236	BP_IDD	C	T	0.040201	0.00686321	4.7e-09	0.0248342	0.0176985	0.166652
rs11022738	BP_IDD	C	T	-0.0511038	0.00732385	3e-12	0.021975	0.018704	0.247935
rs11045236	BP_IDD	T	C	-0.0454996	0.00785377	6.9e-09	0.0210824	0.0209506	0.335825
rs11672008	BP_IDD	A	G	0.0366983	0.00652894	1.9e-08	-0.00609629	0.0171146	0.721443
rs12132527	BP_IDD	G	T	-0.0517039	0.0082724	4.1e-10	-0.0292155	0.0215306	0.16212
rs12310519	BP_IDD	T	C	0.108496	0.00878423	4.8e-35	-0.00139048	0.0247174	0.87195
rs13426965	BP_IDD	A	G	0.0379025	0.00653114	6.5e-09	-0.0136729	0.0170473	0.406008
rs143384	BP_IDD	G	A	0.0425038	0.00660065	1.2e-10	0.0135799	0.0176649	0.448681
rs16934882	BP_IDD	A	C	0.0556996	0.00808769	5.7e-12	-0.00379112	0.0204719	0.779031
rs17163186	BP_IDD	G	A	-0.0421041	0.00705483	2.4e-09	-0.0175411	0.018845	0.32384
rs17486305	BP_IDD	T	C	0.0361005	0.006585	4.2e-08	0.0305547	0.0179551	0.0885551
rs1871451	BP_IDD	G	T	-0.0880992	0.00669719	1.6e-39	0.0268259	0.0172948	0.119416
rs2040347	BP_IDD	A	G	-0.0444954	0.00687718	9.8e-11	0.00770325	0.0179461	0.652133
rs2062078	BP_IDD	T	G	-0.0944975	0.00839334	2.1e-29	0.014079	0.0210357	0.542337
rs2585043	BP_IDD	G	A	0.042197	0.00719054	4.4e-09	-0.0352743	0.0192054	0.0719009
rs2637326	BP_IDD	G	T	-0.0525994	0.0065625	1.1e-15	-0.0249412	0.0175017	0.150088
rs2814982	BP_IDD	T	C	0.0852966	0.0100674	2.4e-17	-0.0171998	0.0267106	0.502577
rs3010043	BP_IDD	A	G	0.0535029	0.00789103	1.2e-11	-0.00714148	0.0201057	0.744275
rs3771543	BP_IDD	T	C	0.0560967	0.00712962	3.6e-15	-0.00980918	0.0186151	0.585165
rs4409766	BP_IDD	C	T	-0.0668986	0.0113176	3.4e-09	-0.0110445	0.0269254	0.935468
rs4501553	BP_IDD	A	G	0.0387975	0.00692374	2.1e-08	-0.0047045	0.0182831	0.730651
rs4757353	BP_IDD	C	T	0.0553022	0.00789016	2.4e-12	0.0140924	0.0205727	0.480863
rs4868288	BP_IDD	T	C	0.0369007	0.00666596	3.1e-08	-0.00566569	0.0173743	0.774692
rs58723578	BP_IDD	T	C	0.075701	0.0112018	1.4e-11	0.0410783	0.0303616	0.166266
rs60086020	BP_IDD	G	T	-0.0704976	0.0123686	1.2e-08	-0.0155796	0.0301911	0.55832
rs6585812	BP_IDD	T	C	0.0358979	0.00653245	3.9e-08	0.00596159	0.0170321	0.721249
rs6826705	BP_IDD	A	G	-0.046201	0.00707077	6.4e-11	0.00918044	0.0184049	0.624965
rs6929734	BP_IDD	G	T	-0.0438996	0.00658401	2.6e-11	-0.00450479	0.0172707	0.784902
rs6971038	BP_IDD	C	T	0.0522983	0.00688672	3.1e-14	-0.0377543	0.0177948	0.0315233
rs7142764	BP_IDD	G	A	-0.0564011	0.0080775	2.9e-12	-0.0239841	0.0210345	0.265792
rs7571789	BP_IDD	T	C	0.0518996	0.00654512	2.2e-15	0.0107829	0.0170322	0.528302
rs7831298	BP_IDD	C	A	-0.0385018	0.00661911	6e-09	-0.00404369	0.017273	0.816433
rs788731	BP_IDD	A	G	0.0575045	0.00653652	1.4e-18	0.00241389	0.0175011	0.919135
rs8112972	BP_IDD	A	G	0.067696	0.0101056	2.1e-11	-0.0377991	0.0259483	0.159569
rs10017929	BP_IDD	C	T	-0.0542978	0.0098725	3.8e-08	0.0094611	0.0188937	0.617987
rs10114955	BP_IDD	T	C	-0.0401972	0.00657255	9.6e-10	0.00297717	0.0130253	0.818131
rs10194682	BP_IDD	G	A	0.0489044	0.00850444	8.9e-09	0.00916487	0.0163776	0.625298
rs1076236	BP_IDD	C	T	0.040201	0.00686321	4.7e-09	-0.00136805	0.013442	0.890035
rs11022738	BP_IDD	C	T	-0.0511038	0.00732385	3e-12	0.0066624	0.0143724	0.633509
rs11045236	BP_IDD	T	C	-0.0454996	0.00785377	6.9e-09	-0.0091166	0.0158273	0.586756
rs11672008	BP_IDD	A	G	0.0366983	0.00652894	1.9e-08	0.00156085	0.0130216	0.895025
rs12132527	BP_IDD	G	T	-0.0517039	0.0082724	4.1e-10	0.00815125	0.0161358	0.621133
rs12310519	BP_IDD	T	C	0.108496	0.00878423	4.8e-35	0.00956194	0.0183763	0.600755
rs13426965	BP_IDD	A	G	0.0379025	0.00653114	6.5e-09	-0.0112125	0.0129729	0.393444
rs143384	BP_IDD	G	A	0.0425038	0.00660065	1.2e-10	-0.00787368	0.0132528	0.555141
rs16934882	BP_IDD	A	C	0.0556996	0.00808769	5.7e-12	-0.013313	0.0155167	0.416291
rs17163186	BP_IDD	G	A	-0.0421041	0.00705483	2.4e-09	-0.0103316	0.0144752	0.417162
rs17486305	BP_IDD	T	C	0.0361005	0.006585	4.2e-08	-0.0213361	0.0133847	0.107759
rs1871451	BP_IDD	G	T	-0.0880992	0.00669719	1.6e-39	-0.0179223	0.0132065	0.167573
rs2040347	BP_IDD	A	G	-0.0444954	0.00687718	9.8e-11	0.000944986	0.0137444	0.936868
rs2062078	BP_IDD	T	G	-0.0944975	0.00839334	2.1e-29	-0.00163937	0.0162356	0.919749
rs2585043	BP_IDD	G	A	0.042197	0.00719054	4.4e-09	0.026244	0.0145801	0.0710289
rs2637326	BP_IDD	G	T	-0.0525994	0.0065625	1.1e-15	-0.00916887	0.0131435	0.516509
rs2814982	BP_IDD	T	C	0.0852966	0.0100674	2.4e-17	-0.0116506	0.0202699	0.46675
rs3010043	BP_IDD	A	G	0.0535029	0.00789103	1.2e-11	-0.0034446	0.0154842	0.848795
rs3771543	BP_IDD	T	C	0.0560967	0.00712962	3.6e-15	-0.00986645	0.014254	0.494912
rs4409766	BP_IDD	C	T	-0.0668986	0.0113176	3.4e-09	0.0256358	0.0211	0.220847
rs4501553	BP_IDD	A	G	0.0387975	0.00692374	2.1e-08	-0.00676846	0.0138548	0.655511
rs4757353	BP_IDD	C	T	0.0553022	0.00789016	2.4e-12	-0.00955405	0.0157812	0.576217
rs4868288	BP_IDD	T	C	0.0369007	0.00666596	3.1e-08	0.00555566	0.0132454	0.671793
rs58723578	BP_IDD	T	C	0.075701	0.0112018	1.4e-11	0.0156355	0.0222158	0.452645
rs60086020	BP_IDD	G	T	-0.0704976	0.0123686	1.2e-08	0.0231509	0.0237111	0.288414
rs6585812	BP_IDD	T	C	0.0358979	0.00653245	3.9e-08	-0.0105671	0.0129656	0.415341
rs6826705	BP_IDD	A	G	-0.046201	0.00707077	6.4e-11	0.0131526	0.0140059	0.339036
rs6929734	BP_IDD	G	T	-0.0438996	0.00658401	2.6e-11	0.0161677	0.0130753	0.205049
rs6971038	BP_IDD	C	T	0.0522983	0.00688672	3.1e-14	0.00804127	0.0136143	0.547629
rs7142764	BP_IDD	G	A	-0.0564011	0.0080775	2.9e-12	-0.0159481	0.0159871	0.318844
rs7571789	BP_IDD	T	C	0.0518996	0.00654512	2.2e-15	0.00770362	0.0129746	0.550644
rs7831298	BP_IDD	C	A	-0.0385018	0.00661911	6e-09	0.00897278	0.0131599	0.478816
rs788731	BP_IDD	A	G	0.0575045	0.00653652	1.4e-18	0.0115751	0.0131227	0.401936
rs8112972	BP_IDD	A	G	0.067696	0.0101056	2.1e-11	-0.0198605	0.0194935	0.335006
rs10017929	BP_IDD	C	T	-0.0542978	0.0098725	3.8e-08	-0.00714293	0.017421	0.670896
rs10114955	BP_IDD	T	C	-0.0401972	0.00657255	9.6e-10	0.0231103	0.011893	0.0529416
rs10194682	BP_IDD	G	A	0.0489044	0.00850444	8.9e-09	-0.0190755	0.0146684	0.22123
rs1076236	BP_IDD	C	T	0.040201	0.00686321	4.7e-09	-0.0112961	0.0122607	0.357544
rs11022738	BP_IDD	C	T	-0.0511038	0.00732385	3e-12	0.000574015	0.0130355	0.992711
rs11045236	BP_IDD	T	C	-0.0454996	0.00785377	6.9e-09	-0.0128352	0.0144471	0.380938
rs11672008	BP_IDD	A	G	0.0366983	0.00652894	1.9e-08	-0.00971765	0.011886	0.409995
rs12132527	BP_IDD	G	T	-0.0517039	0.0082724	4.1e-10	-0.0136563	0.014848	0.307422
rs12310519	BP_IDD	T	C	0.108496	0.00878423	4.8e-35	-0.00340195	0.017125	0.908866
rs13426965	BP_IDD	A	G	0.0379025	0.00653114	6.5e-09	-0.00800131	0.0118673	0.505724
rs143384	BP_IDD	G	A	0.0425038	0.00660065	1.2e-10	0.00202214	0.0121415	0.822762
rs16934882	BP_IDD	A	C	0.0556996	0.00808769	5.7e-12	-0.0223023	0.014221	0.11233
rs17163186	BP_IDD	G	A	-0.0421041	0.00705483	2.4e-09	-0.0114958	0.0130748	0.329931
rs17486305	BP_IDD	T	C	0.0361005	0.006585	4.2e-08	-0.00671659	0.0124208	0.566342
rs1871451	BP_IDD	G	T	-0.0880992	0.00669719	1.6e-39	-0.00639218	0.0120413	0.58221
rs2040347	BP_IDD	A	G	-0.0444954	0.00687718	9.8e-11	-0.000451136	0.0124667	0.951285
rs2062078	BP_IDD	T	G	-0.0944975	0.00839334	2.1e-29	0.011269	0.0145095	0.464346
rs2585043	BP_IDD	G	A	0.042197	0.00719054	4.4e-09	0.00240871	0.0132976	0.853714
rs2637326	BP_IDD	G	T	-0.0525994	0.0065625	1.1e-15	0.00176158	0.0120611	0.89034
rs2814982	BP_IDD	T	C	0.0852966	0.0100674	2.4e-17	0.00821278	0.0185843	0.598634
rs3010043	BP_IDD	A	G	0.0535029	0.00789103	1.2e-11	0.0166342	0.0139007	0.246872
rs3771543	BP_IDD	T	C	0.0560967	0.00712962	3.6e-15	-0.000318024	0.0129124	0.995251
rs4409766	BP_IDD	C	T	-0.0668986	0.0113176	3.4e-09	0.010559	0.018712	0.503657
rs4501553	BP_IDD	A	G	0.0387975	0.00692374	2.1e-08	0.00236308	0.0126657	0.837114
rs4757353	BP_IDD	C	T	0.0553022	0.00789016	2.4e-12	0.0236212	0.014282	0.116634
rs4868288	BP_IDD	T	C	0.0369007	0.00666596	3.1e-08	-0.00262299	0.0121074	0.846683
rs58723578	BP_IDD	T	C	0.075701	0.0112018	1.4e-11	-0.00071072	0.0207914	0.986941
rs60086020	BP_IDD	G	T	-0.0704976	0.0123686	1.2e-08	0.0244939	0.0213094	0.172363
rs6585812	BP_IDD	T	C	0.0358979	0.00653245	3.9e-08	0.0119437	0.0118322	0.307818
rs6826705	BP_IDD	A	G	-0.046201	0.00707077	6.4e-11	-0.0183162	0.0127565	0.154288
rs6929734	BP_IDD	G	T	-0.0438996	0.00658401	2.6e-11	-0.0195438	0.0119944	0.134448
rs6971038	BP_IDD	C	T	0.0522983	0.00688672	3.1e-14	0.0147177	0.0123625	0.241069
rs7142764	BP_IDD	G	A	-0.0564011	0.0080775	2.9e-12	-0.00673026	0.01472	0.610681
rs7571789	BP_IDD	T	C	0.0518996	0.00654512	2.2e-15	0.00695109	0.0118523	0.561929
rs7831298	BP_IDD	C	A	-0.0385018	0.00661911	6e-09	0.00758586	0.0119967	0.518138
rs788731	BP_IDD	A	G	0.0575045	0.00653652	1.4e-18	-0.00173934	0.0120358	0.827396
rs8112972	BP_IDD	A	G	0.067696	0.0101056	2.1e-11	-0.00233674	0.0180605	0.838728
rs10017929	BP_IDD	C	T	-0.0542978	0.0098725	3.8e-08	0.0479851	0.020468	0.01925
rs10114955	BP_IDD	T	C	-0.0401972	0.00657255	9.6e-10	0.00527644	0.0140026	0.709412
rs10194682	BP_IDD	G	A	0.0489044	0.00850444	8.9e-09	0.0260487	0.0174266	0.111261
rs1076236	BP_IDD	C	T	0.040201	0.00686321	4.7e-09	0.0275837	0.0144437	0.059901
rs11022738	BP_IDD	C	T	-0.0511038	0.00732385	3e-12	-0.0121586	0.015416	0.450785
rs11045236	BP_IDD	T	C	-0.0454996	0.00785377	6.9e-09	0.0152098	0.0170235	0.399154
rs11672008	BP_IDD	A	G	0.0366983	0.00652894	1.9e-08	0.0168514	0.0139668	0.22227
rs12132527	BP_IDD	G	T	-0.0517039	0.0082724	4.1e-10	0.01746	0.0176484	0.332626
rs12310519	BP_IDD	T	C	0.108496	0.00878423	4.8e-35	0.0285965	0.0200307	0.141957
rs13426965	BP_IDD	A	G	0.0379025	0.00653114	6.5e-09	0.00493954	0.0139647	0.708205
rs143384	BP_IDD	G	A	0.0425038	0.00660065	1.2e-10	0.00479862	0.0143931	0.724671
rs16934882	BP_IDD	A	C	0.0556996	0.00808769	5.7e-12	0.0063671	0.0167854	0.699032
rs17163186	BP_IDD	G	A	-0.0421041	0.00705483	2.4e-09	0.00212938	0.0154223	0.922324
rs17486305	BP_IDD	T	C	0.0361005	0.006585	4.2e-08	-0.0038924	0.014516	0.811804
rs1871451	BP_IDD	G	T	-0.0880992	0.00669719	1.6e-39	0.0119669	0.0141843	0.400868
rs2040347	BP_IDD	A	G	-0.0444954	0.00687718	9.8e-11	0.0177692	0.0147273	0.230161
rs2062078	BP_IDD	T	G	-0.0944975	0.00839334	2.1e-29	0.00127155	0.0172597	0.962148
rs2585043	BP_IDD	G	A	0.042197	0.00719054	4.4e-09	0.0037149	0.0156422	0.808948
rs2637326	BP_IDD	G	T	-0.0525994	0.0065625	1.1e-15	0.0204236	0.014291	0.142159
rs2814982	BP_IDD	T	C	0.0852966	0.0100674	2.4e-17	0.00135829	0.0218599	0.899782
rs3010043	BP_IDD	A	G	0.0535029	0.00789103	1.2e-11	-0.00595317	0.0164972	0.719439
rs3771543	BP_IDD	T	C	0.0560967	0.00712962	3.6e-15	0.0160423	0.0152474	0.305562
rs4409766	BP_IDD	C	T	-0.0668986	0.0113176	3.4e-09	-0.0118884	0.0223528	0.467076
rs4501553	BP_IDD	A	G	0.0387975	0.00692374	2.1e-08	-0.00987289	0.0149331	0.510644
rs4757353	BP_IDD	C	T	0.0553022	0.00789016	2.4e-12	-0.00962819	0.0168753	0.561652
rs4868288	BP_IDD	T	C	0.0369007	0.00666596	3.1e-08	0.00214418	0.014246	0.883733
rs58723578	BP_IDD	T	C	0.075701	0.0112018	1.4e-11	0.0144608	0.0245596	0.527947
rs60086020	BP_IDD	G	T	-0.0704976	0.0123686	1.2e-08	0.0661871	0.0252456	0.0079138
rs6585812	BP_IDD	T	C	0.0358979	0.00653245	3.9e-08	0.0120012	0.0139391	0.392946
rs6826705	BP_IDD	A	G	-0.046201	0.00707077	6.4e-11	-0.00949018	0.0150343	0.520284
rs6929734	BP_IDD	G	T	-0.0438996	0.00658401	2.6e-11	0.0101205	0.0140889	0.48038
rs6971038	BP_IDD	C	T	0.0522983	0.00688672	3.1e-14	-0.0106956	0.0146067	0.458133
rs7142764	BP_IDD	G	A	-0.0564011	0.0080775	2.9e-12	-0.00434423	0.0172786	0.781704
rs7571789	BP_IDD	T	C	0.0518996	0.00654512	2.2e-15	-0.0365276	0.0139612	0.00913375
rs7831298	BP_IDD	C	A	-0.0385018	0.00661911	6e-09	0.00249014	0.0141328	0.840448
rs788731	BP_IDD	A	G	0.0575045	0.00653652	1.4e-18	-0.00409289	0.0142716	0.75921
rs8112972	BP_IDD	A	G	0.067696	0.0101056	2.1e-11	0.0234418	0.0211415	0.311877
rs10017929	BP_IDD	C	T	-0.0542978	0.0098725	3.8e-08	-0.00388347	0.0220447	0.859052
rs10114955	BP_IDD	T	C	-0.0401972	0.00657255	9.6e-10	0.0243831	0.0153141	0.10549
rs10194682	BP_IDD	G	A	0.0489044	0.00850444	8.9e-09	0.0124775	0.0191861	0.47517
rs1076236	BP_IDD	C	T	0.040201	0.00686321	4.7e-09	0.00470146	0.0158164	0.765294
rs11022738	BP_IDD	C	T	-0.0511038	0.00732385	3e-12	0.00213443	0.0169802	0.870759
rs11045236	BP_IDD	T	C	-0.0454996	0.00785377	6.9e-09	-0.00319877	0.0184792	0.913928
rs11672008	BP_IDD	A	G	0.0366983	0.00652894	1.9e-08	-0.00179981	0.0153298	0.903716
rs12132527	BP_IDD	G	T	-0.0517039	0.0082724	4.1e-10	-0.0177718	0.0192776	0.330789
rs12310519	BP_IDD	T	C	0.108496	0.00878423	4.8e-35	0.0496029	0.0217291	0.0233682
rs13426965	BP_IDD	A	G	0.0379025	0.00653114	6.5e-09	0.00379857	0.0153094	0.797316
rs143384	BP_IDD	G	A	0.0425038	0.00660065	1.2e-10	-0.02247	0.0158349	0.150702
rs16934882	BP_IDD	A	C	0.0556996	0.00808769	5.7e-12	-0.00907253	0.0182822	0.672891
rs17163186	BP_IDD	G	A	-0.0421041	0.00705483	2.4e-09	-0.00342749	0.0170334	0.818948
rs17486305	BP_IDD	T	C	0.0361005	0.006585	4.2e-08	0.000891068	0.0157196	0.914938
rs1871451	BP_IDD	G	T	-0.0880992	0.00669719	1.6e-39	-0.0469138	0.0155584	0.00248556
rs2040347	BP_IDD	A	G	-0.0444954	0.00687718	9.8e-11	0.00419198	0.0162121	0.81676
rs2062078	BP_IDD	T	G	-0.0944975	0.00839334	2.1e-29	-0.0136982	0.0190349	0.470762
rs2585043	BP_IDD	G	A	0.042197	0.00719054	4.4e-09	-0.0167168	0.0171218	0.357925
rs2637326	BP_IDD	G	T	-0.0525994	0.0065625	1.1e-15	0.00426722	0.0157215	0.790787
rs2814982	BP_IDD	T	C	0.0852966	0.0100674	2.4e-17	-0.00272034	0.023816	0.907961
rs3010043	BP_IDD	A	G	0.0535029	0.00789103	1.2e-11	0.0043137	0.0182082	0.72755
rs3771543	BP_IDD	T	C	0.0560967	0.00712962	3.6e-15	-0.0116457	0.0167811	0.497874
rs4409766	BP_IDD	C	T	-0.0668986	0.0113176	3.4e-09	0.0188437	0.0248726	0.442593
rs4501553	BP_IDD	A	G	0.0387975	0.00692374	2.1e-08	0.00406993	0.0163257	0.785574
rs4757353	BP_IDD	C	T	0.0553022	0.00789016	2.4e-12	-0.0248494	0.0185037	0.171157
rs4868288	BP_IDD	T	C	0.0369007	0.00666596	3.1e-08	0.0101956	0.0156231	0.515696
rs58723578	BP_IDD	T	C	0.075701	0.0112018	1.4e-11	-0.01283	0.0267053	0.654271
rs60086020	BP_IDD	G	T	-0.0704976	0.0123686	1.2e-08	0.0414262	0.0292442	0.144704
rs6585812	BP_IDD	T	C	0.0358979	0.00653245	3.9e-08	0.0139032	0.0152685	0.363885
rs6826705	BP_IDD	A	G	-0.046201	0.00707077	6.4e-11	-0.0197283	0.0164651	0.229562
rs6929734	BP_IDD	G	T	-0.0438996	0.00658401	2.6e-11	-0.0241591	0.0154105	0.125831
rs6971038	BP_IDD	C	T	0.0522983	0.00688672	3.1e-14	0.00675444	0.0160535	0.671741
rs7142764	BP_IDD	G	A	-0.0564011	0.0080775	2.9e-12	0.00474476	0.0188437	0.825809
rs7571789	BP_IDD	T	C	0.0518996	0.00654512	2.2e-15	0.0159907	0.0153045	0.295926
rs7831298	BP_IDD	C	A	-0.0385018	0.00661911	6e-09	0.0145006	0.0154833	0.363426
rs788731	BP_IDD	A	G	0.0575045	0.00653652	1.4e-18	-0.0102592	0.015683	0.509345
rs8112972	BP_IDD	A	G	0.067696	0.0101056	2.1e-11	0.00832471	0.0230542	0.752353
