# Supplementary material for: Insight into the Causal Relationship between Gut Microbiota and Back Pain: A Two Sample Bidirectional Mendelian Randomization Study
Source: Adv Genet (Hoboken). 2023 Nov 8;4(4):2300192. doi: 10.1002/ggn2.202300192 (PMC10716053; doi:10.1002/ggn2.202300192)
Supplement: Supplementary file 3 — Supplemental Table S3 [file GGN2-4-2300192-s002.xlsx]

## Sheet: Sheet1
Supplement Table 3. Genetic instruments selection: Back pain as the instrumental variable.
Back pain							Gut microbiota					Instrumental variable
SNP	Outcome variable	Effect_Allele	Other_Allele	Beta	Se	P	Beta	Se	P			Outcome variable
rs10202904	BP_dorsalgia	T	G	-0.115986	0.0230271	6.1888e-07	-0.00549507	0.00477687	0.25
rs11022995	BP_dorsalgia	G	A	-0.10373	0.0228889	7.73001e-06	-0.00080032	0.00453763	0.86
rs34928225	BP_dorsalgia	T	C	0.19977	0.0425421	4.33093e-06	0.00899938	0.00886445	0.31
rs45498998	BP_dorsalgia	G	A	-0.131882	0.029229	5.32453e-06	-0.00500249	0.00607177	0.41
rs56131665	BP_dorsalgia	G	A	0.176759	0.0385787	5.30389e-06	0.00249688	0.00893917	0.78
rs6064552	BP_dorsalgia	T	C	-0.123612	0.0275749	9.3378e-06	-0.010505	0.0058184	0.071
rs6508769	BP_dorsalgia	T	C	0.150529	0.0337091	8.12354e-06	-0.00589736	0.0067176	0.38
rs7015093	BP_dorsalgia	G	A	-0.118111	0.0264389	7.1987e-06	0.0044003	0.00557571	0.43
rs76029318	BP_dorsalgia	T	C	0.214866	0.0438442	1.04622e-06	-0.0168003	0.00920563	0.068
rs7635189	BP_dorsalgia	G	A	0.119983	0.0259356	4.635e-06	-0.00329542	0.00512232	0.52
rs77658038	BP_dorsalgia	A	C	-0.160157	0.0340856	4.7542e-06	-0.00749804	0.00708618	0.29
rs894996	BP_dorsalgia	C	A	0.203577	0.0440033	5.11931e-06	-0.00280393	0.00879969	0.75
rs10202904	BP_dorsalgia	T	G	-0.112811	0.0239106	3.08549e-06	-0.00549507	0.00477687	0.25
rs1334944	BP_dorsalgia	T	C	0.115197	0.0255492	7.6138e-06	-0.00060018	0.00530952	0.91
rs4802933	BP_dorsalgia	A	G	-0.135628	0.0308139	9.73818e-06	0.0036035	0.00618264	0.56
rs6776814	BP_dorsalgia	T	C	-0.188956	0.0419905	8.04905e-06	-0.0137035	0.0088138	0.12
rs76029318	BP_dorsalgia	T	C	0.222849	0.0454319	1.07552e-06	-0.0168003	0.00920563	0.068
rs894996	BP_dorsalgia	C	A	0.214213	0.0456045	3.81567e-06	-0.00280393	0.00879969	0.75
rs1035406	BP_dorsalgia	G	A	-0.114725	0.0247994	4.07163e-06	0.00019998	0.00797721	0.98
rs11591293	BP_dorsalgia	G	T	0.0722755	0.0158186	4.68529e-06	-0.00979784	0.00479457	0.041
rs11630875	BP_dorsalgia	T	C	0.0945198	0.0202139	3.70379e-06	-0.00160128	0.0063205	0.8
rs13336560	BP_dorsalgia	C	T	-0.0695313	0.0157065	9.74686e-06	0.00619918	0.00494523	0.21
rs3730086	BP_dorsalgia	A	G	0.0800354	0.0178737	7.98252e-06	-0.0111014	0.00551186	0.044
rs3754624	BP_dorsalgia	C	T	0.094128	0.0198389	2.68367e-06	0.0030952	0.00590237	0.6
rs4278423	BP_dorsalgia	T	C	0.105215	0.0233778	3.9804e-06	0.0183997	0.00748788	0.014
rs55876211	BP_dorsalgia	C	T	-0.0865002	0.0195197	7.87313e-06	0.0195967	0.00594005	0.00097
rs61933850	BP_dorsalgia	G	A	0.164663	0.0360285	6.99876e-06	0.00659818	0.0091327	0.47
rs7001029	BP_dorsalgia	C	T	0.120726	0.0260989	2.83071e-06	-0.000300045	0.00797816	0.97
rs76784716	BP_dorsalgia	A	G	0.136039	0.0284399	1.31382e-06	0.0305971	0.00892791	0.00061
rs77304857	BP_dorsalgia	C	A	-0.0997433	0.0222165	6.02031e-06	0.00370313	0.00651901	0.57
rs9813022	BP_dorsalgia	A	G	-0.0830795	0.0162642	3.07213e-07	0.0114047	0.00512293	0.026
rs10093861	BP_IDD	G	A	-0.0568869	0.0121152	3.05624e-06	0.000300045	0.00797816	0.97
rs1254846	BP_IDD	G	A	0.105963	0.0232501	5.59664e-06	-0.0133994	0.0114038	0.24
rs1363769	BP_IDD	T	C	-0.200628	0.0449372	1.58163e-06	-0.0113036	0.016004	0.48
rs2322265	BP_IDD	C	T	-0.0666305	0.0141577	5.20809e-06	0.00350385	0.00749169	0.64
rs2862811	BP_IDD	T	C	0.0564927	0.0121736	3.91911e-06	-0.002002	0.00684738	0.77
rs35035870	BP_IDD	T	C	-0.190615	0.0414403	2.62028e-06	0.0194006	0.0158175	0.22
rs3999074	BP_IDD	G	T	-0.0550587	0.0121847	6.55048e-06	-0.016597	0.00660669	0.012
rs4452603	BP_IDD	T	G	0.0604208	0.0135965	8.9819e-06	-0.00110061	0.00729026	0.88
rs62140927	BP_IDD	C	T	0.0613709	0.0131055	2.3794e-06	0.00179838	0.00709849	0.8
rs7249113	BP_IDD	G	A	0.0679483	0.0133496	3.72097e-07	0.00519647	0.00735729	0.48
rs72793667	BP_IDD	A	G	-0.116881	0.0246589	1.63421e-06	0.00970278	0.0131323	0.46
rs9308097	BP_IDD	A	G	0.055381	0.0123659	7.4729e-06	-0.0041988	0.00652651	0.52
rs9788306	BP_IDD	C	T	-0.062804	0.0130744	1.38618e-06	0.0018982	0.00712776	0.79
